# Supplementary material for: Retention of Neutralizing Response against SARS-CoV-2 Omicron Variant in Sputnik V-Vaccinated Individuals
Source: Vaccines (Basel). 2022 May 21;10(5):817. doi: 10.3390/vaccines10050817 (PMC9144866; doi:10.3390/vaccines10050817)
Supplement: Supplementary file 1 [file vaccines-10-00817-s001.zip]

Archive with 1 entries (1 files):
- vaccines-1705378-supplementary.pdf
